# Supplementary material for: Hypoxia-Induced Fibroblast IL-6 Promotes Immunosuppressive Macrophage Phenotypes in Pancreatic Cancer
Source: Cells. 2026 Apr 13;15(8):683. doi: 10.3390/cells15080683 (PMC13114822; doi:10.3390/cells15080683)
Supplement: Supplementary file 1 [file cells-15-00683-s001.zip]

Archive with 1 entries (1 files):
- cells-4232606-supplementary.pdf
